# Supplementary material for: Novel 3D µtissues Mimicking the Fibrotic Stroma in Pancreatic Cancer to Study Cellular Interactions and Stroma-Modulating Therapeutics
Source: Cancers (Basel). 2021 Oct 6;13(19):5006. doi: 10.3390/cancers13195006 (PMC8508009; doi:10.3390/cancers13195006)
Supplement: Supplementary file 1 [file cancers-13-05006-s001.zip]

Archive with 1 entries (1 files):
- cancers-1359996-supplementary.pdf
